# Supplementary material for: High-valent sulfur fluorides as reactivity switches for PFAS-free benzene–azepine skeletal editing
Source: Chem Sci. 2025 Nov 19;17(3):1840–9. doi: 10.1039/d5sc08177g (PMC12659759; doi:10.1039/d5sc08177g)
Supplement: SC-017-D5SC08177G-s002 [file SC-017-D5SC08177G-s002.cif]

# Supplementary Information (SI) for Chemical Science.
# This journal is © The Royal Society of Chemistry 2025

####################################################################### 
# 
# This file contains crystal structure data downloaded from the 
# Cambridge Structural Database (CSD) hosted by the Cambridge 
# Crystallographic Data Centre (CCDC).
# 
# Full information about CCDC data access policies and citation 
# guidelines are available at http://www.ccdc.cam.ac.uk/access/V1 
# 
# Audit and citation data items may have been added by the CCDC. 
# Please retain this information to preserve the provenance of 
# this file and to allow appropriate attribution of the data. 
# 
#######################################################################

data_shelxl
_database_code_depnum_ccdc_archive 'CCDC 2443987'
loop_
_audit_author_name
_audit_author_address
'Seishu Ochiai'
;Department of Life Science and Applied Chemistry, Nagoya Institute of Technology
Japan
;
_audit_update_record             
;
2025-04-15 deposited with the CCDC.	2025-11-19 downloaded from the CCDC.
;
_audit_creation_date             2025-04-15
_audit_creation_method           
;
Olex2 1.5
(compiled 2025.04.05 svn.rf049d14d for OlexSys, GUI svn.r7205)
;
_shelx_SHELXL_version_number     2019/3
_publ_section_exptl              
;
Any special experimental details
;
_chemical_name_common            ?
_chemical_name_systematic        ?
_chemical_formula_moiety         'C12 H10 F5 N O S'
_chemical_formula_sum            'C12 H10 F5 N O S'
_chemical_formula_weight         311.27
_chemical_melting_point          ?
loop_
_atom_type_symbol
_atom_type_description
_atom_type_scat_dispersion_real
_atom_type_scat_dispersion_imag
_atom_type_scat_source
C C 0.0033 0.0016 'International Tables Vol C Tables 4.2.6.8 and 6.1.1.4'
H H 0.0000 0.0000 'International Tables Vol C Tables 4.2.6.8 and 6.1.1.4'
F F 0.0171 0.0103 'International Tables Vol C Tables 4.2.6.8 and 6.1.1.4'
N N 0.0061 0.0033 'International Tables Vol C Tables 4.2.6.8 and 6.1.1.4'
O O 0.0106 0.0060 'International Tables Vol C Tables 4.2.6.8 and 6.1.1.4'
S S 0.1246 0.1234 'International Tables Vol C Tables 4.2.6.8 and 6.1.1.4'

_shelx_space_group_comment       
;
The symmetry employed for this shelxl refinement is uniquely defined
by the following loop, which should always be used as a source of
symmetry information in preference to the above space-group names.
They are only intended as comments.
;
_space_group_crystal_system      monoclinic
_space_group_IT_number           14
_space_group_name_H-M_alt        'P 1 21/c 1'
_space_group_name_Hall           '-P 2ybc'
loop_
_space_group_symop_operation_xyz
'x, y, z'
'-x, y+1/2, -z+1/2'
'-x, -y, -z'
'x, -y-1/2, z-1/2'

_cell_length_a                   12.2626(5)
_cell_length_b                   9.5598(3)
_cell_length_c                   11.2744(4)
_cell_angle_alpha                90
_cell_angle_beta                 100.372(7)
_cell_angle_gamma                90
_cell_volume                     1300.08(9)
_cell_formula_units_Z            4
_cell_measurement_reflns_used    11847
_cell_measurement_temperature    173(2)
_cell_measurement_theta_max      3.670
_cell_measurement_theta_min      54.940
_shelx_estimated_absorpt_T_max   0.863
_shelx_estimated_absorpt_T_min   0.863
_exptl_absorpt_coefficient_mu    0.303
_exptl_absorpt_correction_T_max  1.000
_exptl_absorpt_correction_T_min  1.000
_exptl_absorpt_correction_type   multi-scan
_exptl_absorpt_process_details   'ABSCOR (Rigaku, 1995)'
_exptl_absorpt_special_details   ?
_exptl_crystal_colour            'clear light colourless'
_exptl_crystal_colour_lustre     clear
_exptl_crystal_colour_modifier   light
_exptl_crystal_colour_primary    colourless
_exptl_crystal_density_diffrn    1.590
_exptl_crystal_density_meas      ?
_exptl_crystal_density_method    ?
_exptl_crystal_description       block
_exptl_crystal_F_000             632
_exptl_crystal_preparation       ?
_exptl_crystal_recrystallization_method ?
_exptl_crystal_size_max          0.5
_exptl_crystal_size_mid          0.5
_exptl_crystal_size_min          0.5
_exptl_transmission_factor_max   ?
_exptl_transmission_factor_min   ?
_diffrn_reflns_av_R_equivalents  0.0289
_diffrn_reflns_av_unetI/netI     0.0246
_diffrn_reflns_Laue_measured_fraction_full 0.998
_diffrn_reflns_Laue_measured_fraction_max 0.996
_diffrn_reflns_limit_h_max       15
_diffrn_reflns_limit_h_min       -15
_diffrn_reflns_limit_k_max       11
_diffrn_reflns_limit_k_min       -12
_diffrn_reflns_limit_l_max       14
_diffrn_reflns_limit_l_min       -14
_diffrn_reflns_number            12315
_diffrn_reflns_point_group_measured_fraction_full 0.998
_diffrn_reflns_point_group_measured_fraction_max 0.996
_diffrn_reflns_theta_full        25.242
_diffrn_reflns_theta_max         27.482
_diffrn_reflns_theta_min         2.719
_diffrn_ambient_temperature      173.15
_diffrn_detector                 CCD
_diffrn_detector_area_resol_mean 8
_diffrn_detector_type            'Rigaku Saturn724+'
_diffrn_measured_fraction_theta_full 0.998
_diffrn_measured_fraction_theta_max 0.996
_diffrn_measurement_device       'AFC12 (Right): Kappa 3 circle'
_diffrn_measurement_device_type  'Rigaku Saturn724+ (2x2 bin mode)'
_diffrn_measurement_method       'profile data from \w-scans'
_diffrn_measurement_specimen_support 'Mitegen 50um'
_diffrn_radiation_collimation    0.3
_diffrn_radiation_monochromator  graphite
_diffrn_radiation_probe          x-ray
_diffrn_radiation_type           MoK\a
_diffrn_radiation_wavelength     0.71075
_diffrn_source                   'Rotating Anode'
_diffrn_source_current           24.0
_diffrn_source_power             1.2
_diffrn_source_target            Mo
_diffrn_source_type              'Rotating Anode'
_diffrn_source_voltage           50.0
_diffrn_special_details          ?
_diffrn_standards_interval_count .
_diffrn_standards_interval_time  .
_diffrn_standards_number         .
_reflns_Friedel_coverage         0.000
_reflns_Friedel_fraction_full    .
_reflns_Friedel_fraction_max     .
_reflns_number_gt                2747
_reflns_number_total             2972
_reflns_special_details          
;
 Reflections were merged by SHELXL according to the crystal
 class for the calculation of statistics and refinement.
 
 _reflns_Friedel_fraction is defined as the number of unique
 Friedel pairs measured divided by the number that would be
 possible theoretically, ignoring centric projections and
 systematic absences.
;
_reflns_threshold_expression     'I > 2\s(I)'
_computing_cell_refinement       
;
CrystalClear-SM Expert 2.0 r7 (Rigaku, 2011)
;
_computing_data_collection       
;
CrystalClear-SM Expert 2.0 r7 (Rigaku, 2011)
;
_computing_data_reduction        
;
CrystalClear-SM Expert 2.0 r7 (Rigaku, 2011)
;
_computing_molecular_graphics    'Olex2 1.5 (Dolomanov et al., 2009)'
_computing_publication_material  'Olex2 1.5 (Dolomanov et al., 2009)'
_computing_structure_refinement  'SHELXL 2019/3 (Sheldrick, 2015)'
_computing_structure_solution    'SHELXT 2018/2 (Sheldrick, 2018)'
_refine_diff_density_max         0.431
_refine_diff_density_min         -0.406
_refine_diff_density_rms         0.073
_refine_ls_extinction_coef       0.070(4)
_refine_ls_extinction_expression Fc^*^=kFc[1+0.001xFc^2^\l^3^/sin(2\q)]^-1/4^
_refine_ls_extinction_method     'SHELXL-2019/2 (Sheldrick 2019)'
_refine_ls_goodness_of_fit_ref   1.050
_refine_ls_hydrogen_treatment    mixed
_refine_ls_matrix_type           full
_refine_ls_number_parameters     190
_refine_ls_number_reflns         2972
_refine_ls_number_restraints     0
_refine_ls_R_factor_all          0.0411
_refine_ls_R_factor_gt           0.0381
_refine_ls_restrained_S_all      1.050
_refine_ls_shift/su_max          0.000
_refine_ls_shift/su_mean         0.000
_refine_ls_structure_factor_coef Fsqd
_refine_ls_weighting_details     
'w=1/[\s^2^(Fo^2^)+(0.0553P)^2^+0.5786P] where P=(Fo^2^+2Fc^2^)/3'
_refine_ls_weighting_scheme      calc
_refine_ls_wR_factor_gt          0.1008
_refine_ls_wR_factor_ref         0.1031
_refine_special_details          ?
_olex2_refinement_description    
;
1. Fixed Uiso
 At 1.2 times of:
  All C(H) groups, All C(H,H) groups
2.a Secondary CH2 refined with riding coordinates:
 C00H(H00B,H00D)
2.b Aromatic/amide H refined with riding coordinates:
 C00A(H00A), C00E(H00E), C00F(H00F), C00I(H00I), C00J(H00J), C00K(H00K)
;
_atom_sites_solution_hydrogens   mixed
_atom_sites_solution_primary     dual
_atom_sites_solution_secondary   ?
loop_
_atom_site_label
_atom_site_type_symbol
_atom_site_fract_x
_atom_site_fract_y
_atom_site_fract_z
_atom_site_U_iso_or_equiv
_atom_site_adp_type
_atom_site_occupancy
_atom_site_site_symmetry_order
_atom_site_calc_flag
_atom_site_refinement_flags_posn
_atom_site_refinement_flags_adp
_atom_site_refinement_flags_occupancy
_atom_site_disorder_assembly
_atom_site_disorder_group
S001 S 0.07759(3) 0.60512(4) 0.33073(3) 0.03349(14) Uani 1 1 d . . . . .
F002 F 0.13774(8) 0.57204(12) 0.46426(9) 0.0438(3) Uani 1 1 d . . . . .
F003 F 0.06366(8) 0.44330(11) 0.30586(11) 0.0503(3) Uani 1 1 d . . . . .
O004 O 0.54287(8) 0.60529(10) 0.38067(10) 0.0308(2) Uani 1 1 d . . . . .
F005 F 0.08203(9) 0.76680(11) 0.36243(12) 0.0526(3) Uani 1 1 d . . . . .
F006 F 0.00846(8) 0.63834(15) 0.20144(11) 0.0583(3) Uani 1 1 d . . . . .
F007 F -0.03630(9) 0.59988(14) 0.37816(13) 0.0603(3) Uani 1 1 d . . . . .
N008 N 0.42329(9) 0.76247(13) 0.27141(11) 0.0282(3) Uani 1 1 d . . . . .
C009 C 0.60644(11) 0.71500(15) 0.44081(12) 0.0269(3) Uani 1 1 d . . . . .
C00A C 0.28097(11) 0.51092(14) 0.30446(13) 0.0271(3) Uani 1 1 d . . . . .
H00A H 0.267503 0.438874 0.358042 0.032 Uiso 1 1 calc R U . . .
C00B C 0.44940(11) 0.63704(15) 0.30078(12) 0.0263(3) Uani 1 1 d . . . . .
C00C C 0.22275(12) 0.73365(16) 0.20157(13) 0.0304(3) Uani 1 1 d . . . . .
C00D C 0.20724(11) 0.61394(14) 0.27531(12) 0.0249(3) Uani 1 1 d . . . . .
C00E C 0.71530(12) 0.72490(16) 0.42469(14) 0.0316(3) Uani 1 1 d . . . . .
H00E H 0.743029 0.664696 0.370007 0.038 Uiso 1 1 calc R U . . .
C00F C 0.56376(12) 0.80183(17) 0.51919(13) 0.0325(3) Uani 1 1 d . . . . .
H00F H 0.488802 0.793063 0.529275 0.039 Uiso 1 1 calc R U . . .
C00G C 0.32221(12) 0.79232(16) 0.19847(13) 0.0316(3) Uani 1 1 d . . . . .
C00H C 0.38485(12) 0.50977(15) 0.25217(14) 0.0316(3) Uani 1 1 d . . . . .
H00B H 0.366867 0.513297 0.163025 0.038 Uiso 1 1 calc R U . . .
H00D H 0.428227 0.423866 0.276502 0.038 Uiso 1 1 calc R U . . .
C00I C 0.78318(12) 0.82467(18) 0.49010(15) 0.0382(4) Uani 1 1 d . . . . .
H00I H 0.858412 0.832311 0.480747 0.046 Uiso 1 1 calc R U . . .
C00J C 0.63237(14) 0.90192(18) 0.58277(14) 0.0392(4) Uani 1 1 d . . . . .
H00J H 0.604089 0.963254 0.636222 0.047 Uiso 1 1 calc R U . . .
C00K C 0.74233(14) 0.91306(19) 0.56876(16) 0.0412(4) Uani 1 1 d . . . . .
H00K H 0.789300 0.981210 0.613115 0.049 Uiso 1 1 calc R U . . .
H00G H 0.3231(15) 0.871(2) 0.1483(17) 0.036(5) Uiso 1 1 d . . . . .
H00C H 0.1613(16) 0.776(2) 0.1572(18) 0.043(5) Uiso 1 1 d . . . . .

loop_
_atom_site_aniso_label
_atom_site_aniso_U_11
_atom_site_aniso_U_22
_atom_site_aniso_U_33
_atom_site_aniso_U_23
_atom_site_aniso_U_13
_atom_site_aniso_U_12
S001 0.0223(2) 0.0380(2) 0.0400(2) 0.00434(15) 0.00542(14) -0.00144(13)
F002 0.0417(5) 0.0580(6) 0.0337(5) 0.0061(4) 0.0122(4) -0.0013(4)
F003 0.0420(6) 0.0411(6) 0.0687(7) -0.0053(5) 0.0127(5) -0.0195(4)
O004 0.0232(5) 0.0279(5) 0.0403(6) -0.0010(4) 0.0023(4) 0.0019(4)
F005 0.0457(6) 0.0387(6) 0.0788(8) 0.0003(5) 0.0255(5) 0.0108(4)
F006 0.0252(5) 0.0888(9) 0.0549(7) 0.0186(6) -0.0088(4) -0.0039(5)
F007 0.0306(5) 0.0745(9) 0.0815(9) 0.0119(6) 0.0253(5) 0.0008(5)
N008 0.0250(6) 0.0303(6) 0.0292(6) 0.0030(4) 0.0044(4) -0.0043(4)
C009 0.0239(6) 0.0282(7) 0.0273(6) 0.0039(5) 0.0008(5) 0.0018(5)
C00A 0.0257(6) 0.0223(6) 0.0321(7) -0.0004(5) 0.0024(5) -0.0038(5)
C00B 0.0219(6) 0.0295(7) 0.0289(6) -0.0015(5) 0.0079(5) -0.0011(5)
C00C 0.0277(7) 0.0310(7) 0.0299(7) 0.0067(5) -0.0015(5) 0.0003(5)
C00D 0.0208(6) 0.0273(6) 0.0258(6) -0.0001(5) 0.0016(5) -0.0036(5)
C00E 0.0248(6) 0.0345(7) 0.0349(7) 0.0019(6) 0.0040(5) 0.0051(5)
C00F 0.0286(7) 0.0408(8) 0.0289(7) 0.0005(6) 0.0070(5) 0.0017(6)
C00G 0.0332(7) 0.0302(7) 0.0298(7) 0.0080(6) 0.0013(5) -0.0037(6)
C00H 0.0276(7) 0.0276(7) 0.0400(8) -0.0085(6) 0.0069(6) 0.0006(5)
C00I 0.0235(7) 0.0436(9) 0.0450(9) 0.0019(7) -0.0001(6) -0.0008(6)
C00J 0.0429(9) 0.0443(9) 0.0294(7) -0.0056(6) 0.0039(6) 0.0028(7)
C00K 0.0374(8) 0.0429(9) 0.0383(8) -0.0031(7) -0.0068(6) -0.0043(7)

_geom_special_details            
;
 All esds (except the esd in the dihedral angle between two l.s. planes)
 are estimated using the full covariance matrix.  The cell esds are taken
 into account individually in the estimation of esds in distances, angles
 and torsion angles; correlations between esds in cell parameters are only
 used when they are defined by crystal symmetry.  An approximate (isotropic)
 treatment of cell esds is used for estimating esds involving l.s. planes.
;
loop_
_geom_bond_atom_site_label_1
_geom_bond_atom_site_label_2
_geom_bond_distance
_geom_bond_site_symmetry_2
_geom_bond_publ_flag
S001 F002 1.5845(10) . ?
S001 F003 1.5759(11) . ?
S001 F005 1.5852(11) . ?
S001 F006 1.5810(11) . ?
S001 F007 1.5837(10) . ?
S001 C00D 1.8118(14) . ?
O004 C009 1.4061(17) . ?
O004 C00B 1.3585(17) . ?
N008 C00B 1.2696(19) . ?
N008 C00G 1.3882(18) . ?
C009 C00E 1.3825(19) . ?
C009 C00F 1.382(2) . ?
C00A H00A 0.9500 . ?
C00A C00D 1.3374(19) . ?
C00A C00H 1.4969(19) . ?
C00B C00H 1.5002(19) . ?
C00C C00D 1.4471(19) . ?
C00C C00G 1.349(2) . ?
C00C H00C 0.92(2) . ?
C00E H00E 0.9500 . ?
C00E C00I 1.388(2) . ?
C00F H00F 0.9500 . ?
C00F C00J 1.386(2) . ?
C00G H00G 0.945(19) . ?
C00H H00B 0.9900 . ?
C00H H00D 0.9900 . ?
C00I H00I 0.9500 . ?
C00I C00K 1.383(2) . ?
C00J H00J 0.9500 . ?
C00J C00K 1.390(2) . ?
C00K H00K 0.9500 . ?

loop_
_geom_angle_atom_site_label_1
_geom_angle_atom_site_label_2
_geom_angle_atom_site_label_3
_geom_angle
_geom_angle_site_symmetry_1
_geom_angle_site_symmetry_3
_geom_angle_publ_flag
F002 S001 F005 89.38(7) . . ?
F002 S001 C00D 92.85(6) . . ?
F003 S001 F002 89.44(6) . . ?
F003 S001 F005 174.54(6) . . ?
F003 S001 F006 90.58(7) . . ?
F003 S001 F007 87.43(6) . . ?
F003 S001 C00D 93.33(6) . . ?
F005 S001 C00D 92.05(6) . . ?
F006 S001 F002 175.37(6) . . ?
F006 S001 F005 90.17(7) . . ?
F006 S001 F007 87.62(7) . . ?
F006 S001 C00D 91.77(6) . . ?
F007 S001 F002 87.76(6) . . ?
F007 S001 F005 87.20(6) . . ?
F007 S001 C00D 179.03(7) . . ?
C00B O004 C009 118.78(11) . . ?
C00B N008 C00G 120.33(12) . . ?
C00E C009 O004 116.89(13) . . ?
C00F C009 O004 121.02(12) . . ?
C00F C009 C00E 121.92(13) . . ?
C00D C00A H00A 120.2 . . ?
C00D C00A C00H 119.62(13) . . ?
C00H C00A H00A 120.2 . . ?
O004 C00B C00H 112.81(12) . . ?
N008 C00B O004 121.80(12) . . ?
N008 C00B C00H 125.38(13) . . ?
C00D C00C H00C 118.7(13) . . ?
C00G C00C C00D 123.84(13) . . ?
C00G C00C H00C 117.4(13) . . ?
C00A C00D S001 118.51(11) . . ?
C00A C00D C00C 124.79(13) . . ?
C00C C00D S001 116.70(10) . . ?
C009 C00E H00E 120.7 . . ?
C009 C00E C00I 118.57(14) . . ?
C00I C00E H00E 120.7 . . ?
C009 C00F H00F 120.6 . . ?
C009 C00F C00J 118.74(14) . . ?
C00J C00F H00F 120.6 . . ?
N008 C00G H00G 114.4(11) . . ?
C00C C00G N008 127.90(13) . . ?
C00C C00G H00G 117.2(11) . . ?
C00A C00H C00B 106.30(11) . . ?
C00A C00H H00B 110.5 . . ?
C00A C00H H00D 110.5 . . ?
C00B C00H H00B 110.5 . . ?
C00B C00H H00D 110.5 . . ?
H00B C00H H00D 108.7 . . ?
C00E C00I H00I 119.7 . . ?
C00K C00I C00E 120.60(15) . . ?
C00K C00I H00I 119.7 . . ?
C00F C00J H00J 119.8 . . ?
C00F C00J C00K 120.35(15) . . ?
C00K C00J H00J 119.8 . . ?
C00I C00K C00J 119.81(15) . . ?
C00I C00K H00K 120.1 . . ?
C00J C00K H00K 120.1 . . ?

loop_
_geom_torsion_atom_site_label_1
_geom_torsion_atom_site_label_2
_geom_torsion_atom_site_label_3
_geom_torsion_atom_site_label_4
_geom_torsion
_geom_torsion_site_symmetry_1
_geom_torsion_site_symmetry_2
_geom_torsion_site_symmetry_3
_geom_torsion_site_symmetry_4
_geom_torsion_publ_flag
F002 S001 C00D C00A 48.40(12) . . . . ?
F002 S001 C00D C00C -131.78(11) . . . . ?
F003 S001 C00D C00A -41.20(12) . . . . ?
F003 S001 C00D C00C 138.62(11) . . . . ?
O004 C009 C00E C00I -174.88(13) . . . . ?
O004 C009 C00F C00J 175.40(13) . . . . ?
O004 C00B C00H C00A 110.37(13) . . . . ?
F005 S001 C00D C00A 137.88(12) . . . . ?
F005 S001 C00D C00C -42.30(11) . . . . ?
F006 S001 C00D C00A -131.89(12) . . . . ?
F006 S001 C00D C00C 47.93(12) . . . . ?
N008 C00B C00H C00A -70.66(18) . . . . ?
C009 O004 C00B N008 6.19(19) . . . . ?
C009 O004 C00B C00H -174.80(12) . . . . ?
C009 C00E C00I C00K -0.6(2) . . . . ?
C009 C00F C00J C00K -0.8(2) . . . . ?
C00B O004 C009 C00E -120.71(14) . . . . ?
C00B O004 C009 C00F 63.95(18) . . . . ?
C00B N008 C00G C00C 39.8(2) . . . . ?
C00D C00A C00H C00B 64.65(16) . . . . ?
C00D C00C C00G N008 -7.8(3) . . . . ?
C00E C009 C00F C00J 0.3(2) . . . . ?
C00E C00I C00K C00J 0.1(3) . . . . ?
C00F C009 C00E C00I 0.4(2) . . . . ?
C00F C00J C00K C00I 0.6(3) . . . . ?
C00G N008 C00B O004 -173.90(12) . . . . ?
C00G N008 C00B C00H 7.2(2) . . . . ?
C00G C00C C00D S001 148.38(14) . . . . ?
C00G C00C C00D C00A -31.8(2) . . . . ?
C00H C00A C00D S001 175.29(10) . . . . ?
C00H C00A C00D C00C -4.5(2) . . . . ?

_shelx_res_file                  
;
TITL shelxl_a.res in P2(1)/c
    shelxl.res
    created by SHELXL-2019/3 at 15:23:14 on 15-Apr-2025
REM Old TITL shelxl_a.res in P2(1)/c
REM SHELXT solution in P2(1)/c: R1 0.141, Rweak 0.005, Alpha 0.023
REM <I/s> 1.081 for 174 systematic absences, Orientation as input
REM Formula found by SHELXT: C12 F5 N O S
CELL 0.71075 12.2626 9.5598 11.2744 90 100.372 90
ZERR 4 0.0005 0.0003 0.0004 0 0.007 0
LATT 1
SYMM -X,0.5+Y,0.5-Z
SFAC C H F N O S
UNIT 48 40 20 4 4 4

L.S. 10 0 0
PLAN  5
SIZE 0.5 0.5 0.5
TEMP -100
CONF
BOND
MORE -1
BOND $H
fmap 2 53
acta
REM <olex2.extras>
REM <HklSrc "%.\\shelxl.hkl">
REM </olex2.extras>

WGHT    0.055300    0.578600
EXTI    0.070164
FVAR       0.84138
S001  6    0.077595    0.605116    0.330733    11.00000    0.02234    0.03802 =
         0.04002    0.00434    0.00542   -0.00144
F002  3    0.137742    0.572042    0.464263    11.00000    0.04167    0.05798 =
         0.03366    0.00609    0.01223   -0.00125
F003  3    0.063663    0.443299    0.305862    11.00000    0.04201    0.04113 =
         0.06872   -0.00525    0.01271   -0.01948
O004  5    0.542869    0.605287    0.380669    11.00000    0.02317    0.02785 =
         0.04027   -0.00100    0.00232    0.00195
F005  3    0.082027    0.766800    0.362432    11.00000    0.04568    0.03866 =
         0.07877    0.00034    0.02550    0.01076
F006  3    0.008459    0.638340    0.201444    11.00000    0.02520    0.08882 =
         0.05485    0.01856   -0.00876   -0.00393
F007  3   -0.036304    0.599879    0.378161    11.00000    0.03061    0.07452 =
         0.08149    0.01190    0.02531    0.00076
N008  4    0.423288    0.762467    0.271413    11.00000    0.02505    0.03026 =
         0.02923    0.00301    0.00440   -0.00434
C009  1    0.606442    0.715003    0.440810    11.00000    0.02393    0.02815 =
         0.02728    0.00390    0.00076    0.00175
C00A  1    0.280975    0.510917    0.304459    11.00000    0.02574    0.02233 =
         0.03208   -0.00040    0.00239   -0.00380
AFIX  43
H00A  2    0.267503    0.438874    0.358042    11.00000   -1.20000
AFIX   0
C00B  1    0.449395    0.637035    0.300779    11.00000    0.02186    0.02946 =
         0.02888   -0.00150    0.00794   -0.00110
C00C  1    0.222754    0.733649    0.201567    11.00000    0.02773    0.03096 =
         0.02993    0.00666   -0.00153    0.00031
C00D  1    0.207240    0.613941    0.275310    11.00000    0.02075    0.02730 =
         0.02575   -0.00010    0.00158   -0.00359
C00E  1    0.715298    0.724902    0.424690    11.00000    0.02485    0.03452 =
         0.03495    0.00187    0.00404    0.00510
AFIX  43
H00E  2    0.743029    0.664696    0.370007    11.00000   -1.20000
AFIX   0
C00F  1    0.563760    0.801834    0.519187    11.00000    0.02863    0.04076 =
         0.02893    0.00054    0.00704    0.00168
AFIX  43
H00F  2    0.488802    0.793063    0.529275    11.00000   -1.20000
AFIX   0
C00G  1    0.322211    0.792325    0.198470    11.00000    0.03315    0.03023 =
         0.02979    0.00804    0.00130   -0.00371
C00H  1    0.384854    0.509775    0.252170    11.00000    0.02765    0.02758 =
         0.04002   -0.00854    0.00690    0.00062
AFIX  23
H00B  2    0.366867    0.513297    0.163025    11.00000   -1.20000
H00D  2    0.428227    0.423866    0.276502    11.00000   -1.20000
AFIX   0
C00I  1    0.783183    0.824671    0.490102    11.00000    0.02355    0.04356 =
         0.04502    0.00193   -0.00015   -0.00075
AFIX  43
H00I  2    0.858412    0.832311    0.480747    11.00000   -1.20000
AFIX   0
C00J  1    0.632372    0.901921    0.582770    11.00000    0.04293    0.04428 =
         0.02935   -0.00564    0.00391    0.00285
AFIX  43
H00J  2    0.604089    0.963254    0.636222    11.00000   -1.20000
AFIX   0
C00K  1    0.742333    0.913058    0.568765    11.00000    0.03738    0.04289 =
         0.03834   -0.00311   -0.00675   -0.00431
AFIX  43
H00K  2    0.789300    0.981210    0.613115    11.00000   -1.20000
AFIX   0
H00G  2    0.323137    0.871414    0.148344    11.00000    0.03622
H00C  2    0.161321    0.775737    0.157162    11.00000    0.04331
HKLF 4


REM  shelxl_a.res in P2(1)/c
REM wR2 = 0.1031, GooF = S = 1.050, Restrained GooF = 1.050 for all data
REM R1 = 0.0381 for 2747 Fo > 4sig(Fo) and 0.0411 for all 2972 data
REM 190 parameters refined using 0 restraints

END

WGHT      0.0553      0.5786

REM Highest difference peak  0.431,  deepest hole -0.406,  1-sigma level  0.073
Q1    1   0.0202  0.5527  0.1786  11.00000  0.05    0.43
Q2    1   0.0500  0.7277  0.3002  11.00000  0.05    0.38
Q3    1   0.0751  0.5260  0.3067  11.00000  0.05    0.35
Q4    1   0.2828  0.7322  0.1814  11.00000  0.05    0.34
Q5    1   0.2206  0.6634  0.2286  11.00000  0.05    0.33
;
_shelx_res_checksum              30579
_olex2_submission_special_instructions 'No special instructions were received'
